# Supplementary material for: A Deep Autoencoder Compression-Based Genomic Prediction Method for Whole-Genome Sequencing Data
Source: Biology (Basel). 2025 Nov 19;14(11):1622. doi: 10.3390/biology14111622 (PMC12650564; doi:10.3390/biology14111622)
Supplement: Supplementary file 1 [file biology-14-01622-s001.zip]

Archive with 1 entries (1 files):
- biology-3980910-supplementary.pdf
